# Supplementary material for: Heart girth best predicts live weights of market-age pigs in Tanzania
Source: PLoS One. 2023 Dec 6;18(12):e0295433. doi: 10.1371/journal.pone.0295433 (PMC10699594; doi:10.1371/journal.pone.0295433)
Supplement: S1 Dataset — (XLSX) [file pone.0295433.s001.xlsx]

## Sheet: Sheet1
PIG ID	HEART GIRTH	BODY LENGTH	WEIGHT (BY A TAPE)	WEIGHT (BY A SCALE)	AGE (in months)	SEX	DISTRICT	VILLAGE
616	74	96		38	12	Male	Mbeya	Iyunga Mapinduzi
207	72	90	41	37	12	Male	Mbeya	Njelenje
651	68	81		36	16	Male	Mbeya	Izuo
951	62	67		26	21	Male	Mbozi	Msanyila
881	70	81		30	20	Male	Mbozi	Itepula
1218	91	101	57	60	20	Male	Mbozi	Magamba
1069	77	91		40	15	Male	Mbozi	Msanyila
1068	78	98	43	45	15	Male	Mbozi	Msanyila
1358				15	13	Male	Mbozi	Iganya
743	58	66		17	12	Male	Mbozi	Itepula
741	59	66		21	12	Male	Mbozi	Itepula
784	64	78		22	12	Male	Mbozi	Itepula
700	66	76		26	12	Male	Mbozi	Itepula
897	73	98		38	19	Male	Mbozi	Msanyila
1130	64	78		28	15	Male	Mbozi	Magamba
1171	67	74		31.5	14	Male	Mbozi	Magamba
1122	83	98	48	45	14	Male	Mbozi	Magamba
1148	72	89		33	13	Male	Mbozi	Magamba
1212	87	101		53	32	Male	Mbozi	Magamba
1200	70	78		29	18	Male	Mbozi	Magamba
1359	60	66		19	13	Male	Mbozi	Iganya
96	118	137	99	91	24	Female	Mbeya	Mshewe
418	65	75		24	14	Female	Mbeya	Isangati
1481	78	99	43	44	14	Female	Mbeya	Njelenje
634	84	99	49	47	12	Female	Mbeya	Izuo
1027	50	65		14	28	Female	Mbozi	Msanyila
1210	80	83	45	40	24	Female	Mbozi	Magamba
738	78	95	43	44	22	Female	Mbozi	Itepula
1216	89	96	54	55	22	Female	Mbozi	Magamba
739	83	104	49	55	22	Female	Mbozi	Itepula
773	99	99		70	22	Female	Mbozi	Itepula
957	89.5	107	54	55	21	Female	Mbozi	Msanyila
860	79	92	44	48	20	Female	Mbozi	Itepula
991	84	102	49	57.5	20	Female	Mbozi	Msanyila
990	91.5	108	57	65	20	Female	Mbozi	Msanyila
786	70	82		30	19	Female	Mbozi	Itepula
1118	76	105	41	42	19	Female	Mbozi	Magamba
931	79	90	44	43	19	Female	Mbozi	Msanyila
1116	82	99	47	49	19	Female	Mbozi	Magamba
G51	98	111	70	66	18	Female	Mbozi	Itepula
G118	71	84		36	15	Female	Mbozi	Magamba
1048	82	96	47	38	15	Female	Mbozi	Msanyila
G74	79	96	44	45	14	Female	Mbozi	Msanyila
1022	79	94	44	48	13	Female	Mbozi	Msanyila
698	68	77		25	12	Female	Mbozi	Itepula
740	63	82		27	12	Female	Mbozi	Itepula
744	71	84		31	12	Female	Mbozi	Itepula
1378	72	96	47	48	18	Female	Mbozi	Iganya
780	71	86		27	16	Female	Mbozi	Itepula
801	67	81		34	16	Female	Mbozi	Itepula
G152	96	117	66	74	16	Female	Mbozi	Iganya
1090	72.5	84		34	12	Female	Mbozi	Itepula
1089	78	80	43	45	12	Female	Mbozi	Itepula
1091	89	90	54	54	12	Female	Mbozi	Itepula
241	67	93		34	17	Female	Mbeya	Njelenje
255	86	115	51	59	14	Female	Mbeya	Mjele
707	64	79		26	12	Female	Mbeya	Shuwa
271	70	90		28	12	Female	Mbeya	Mjele
1047	68	83		35	44	Female	Mbozi	Msanyila
1284	68.5	79.5		27.5	28	Female	Mbozi	Iganya
G120	80	93	45	47	23	Female	Mbozi	Magamba
1001	79	79		44	22	Female	Mbozi	Msanyila
764	73			38	21	Female	Mbozi	Itepula
843	108	116	81	90	21	Female	Mbozi	Itepula
1173	76	85	41	34	20	Female	Mbozi	Magamba
1015	82	93	47	51	20	Female	Mbozi	Msanyila
1050	83	99	48	47	18	Female	Mbozi	Magamba
993	84	97	49	50	18	Female	Mbozi	Msanyila
1170	97	106	68	60	17	Female	Mbozi	Magamba
G79	66	85		25	16	Female	Mbozi	Msanyila
938	77	85		35	16	Female	Mbozi	Msanyila
1147	94	104	62	68	16	Female	Mbozi	Magamba
1129	65	86		28	15	Female	Mbozi	Magamba
886	75	96		38	13	Female	Mbozi	Itepula
1112	66	80		27	12	Female	Mbozi	Magamba
1374	70	78		38	12	Female	Mbozi	Iganya
982	89	97	55	57	12	Female	Mbozi	Msanyila
1145	53	56		17	12	Female	Mbozi	Magamba
1102	74	93		37	18	Female	Mbozi	Magamba
G113	73	98		39	13	Female	Mbozi	Magamba
1149	77	98	42	40	13	Female	Mbozi	Magamba
803	59	72		22	12	Female	Mbozi	Itepula
802	73	95		37	12	Female	Mbozi	Itepula
343	91	104	57	63	16	Female	Mbeya	Mjele
246	78	89	43	42.5	12	Female	Mbeya	Njelenje
1213	81	91.5		44	32	Female	Mbozi	Magamba
1195	88	108	53	54	30	Female	Mbozi	Magamba
1222	80	89		40	28	Female	Mbozi	Magamba
1280	71	94		30	19	Female	Mbozi	Iganya
1215	63.5	73.5		27	16	Female	Mbozi	Magamba
1242	69	81		27	16	Female	Mbozi	Magamba
1234	72	105		37	14	Female	Mbozi	Magamba
1241				39	14	Female	Mbozi	Magamba
1381	72	83		35	13	Female	Mbozi	Iganya
932	73.5	81		37	13	Female	Mbozi	Msanyila
1320	69	80		28	12	Female	Mbozi	Iganya
G101	72	92		37	12	Female	Mbozi	Magamba
G138	72	105		37	12	Female	Mbozi	Magamba
1197	60.5	71		25	12	Female	Mbozi	Magamba
UKN2	80	103	45	46	20	Female	Mbeya	Njelenje
UKN1	82	90	47	46.5	12	Female	Mbeya	Mjele
539	71	91		32	11	Male	Mbeya	Iyunga Mapinduzi
538	80	99	45	42	11	Male	Mbeya	Iyunga Mapinduzi
439	74	83		40	10	Male	Mbeya	Isangati
441	67	87		25	9	Male	Mbeya	Isangati
336	72	78		38	9	Male	Mbeya	Mjele
590	59	79		23	8	Male	Mbeya	Iyunga Mapinduzi
G45	66	73		25	8	Male	Mbeya	Shuwa
397	66	82		30	8	Male	Mbeya	Isangati
586	55.5	71		15	7	Male	Mbeya	Iyunga Mapinduzi
585	58	69		17.5	7	Male	Mbeya	Iyunga Mapinduzi
427	59	65		18	7	Male	Mbeya	Isangati
688	55	58		19	7	Male	Mbeya	Shuwa
689	61	78		23	7	Male	Mbeya	Shuwa
687	62	69		24	7	Male	Mbeya	Shuwa
692/695	59	65		24	7	Male	Mbeya	Shuwa
475	64	72		26	7	Male	Mbeya	Isangati
683	69	79		30	7	Male	Mbeya	Shuwa
410	73.5	93		35	7	Male	Mbeya	Mjele
1495	61	73		40	7	Male	Mbeya	Isangati
570	58.5	66		22	6.5	Male	Mbeya	Isangati
575	59.5	68		23	6.5	Male	Mbeya	Isangati
576	62	75		25	6.5	Male	Mbeya	Iyunga Mapinduzi
574	64.5	71		27	6.5	Male	Mbeya	Isangati
G21	55	65		15	6	Male	Mbeya	Mjele
G26	65	81		30	6	Male	Mbeya	Mjele
G49	43	52		9	4	Male	Mbeya	Shuwa
G48	52	45		9	4	Male	Mbeya	Shuwa
703	55	71		18	4	Male	Mbeya	Iyunga Mapinduzi
G30	56	67		21	4	Male	Mbeya	Iyunga Mapinduzi
G31	56	59		22	4	Male	Mbeya	Iyunga Mapinduzi
G33	61	68		26	4	Male	Mbeya	Iyunga Mapinduzi
623	58	69		20	8	Male	Mbeya	Izuo
655	63	76		25	8	Male	Mbeya	Izuo
1021	72	84		37	6	Male	Mbeya	Izuo
854	73	78		25	11	Male	Mbozi	Itepula
855	75	91		34	11	Male	Mbozi	Itepula
838	52	67		17	10	Male	Mbozi	Itepula
1395	62	66		25.5	10	Male	Mbozi	Iganya
759	65	72		26	10	Male	Mbozi	Itepula
1397	60	65		19	9	Male	Mbozi	Iganya
1114	55	68.5		22	9	Male	Mbozi	Magamba
1260	58	67		23	9	Male	Mbozi	Iganya
1035	66	71		26	9	Male	Mbozi	Msanyila
1281	71	77		32	9	Male	Mbozi	Iganya
1337	71	77		34	9	Male	Mbozi	Iganya
1155	79	103		48	9	Male	Mbozi	Magamba
1380	54	71		20	8	Male	Mbozi	Iganya
989	61	72		21	8	Male	Mbozi	Msanyila
1168	57	69		23	8	Male	Mbozi	Magamba
926	69	77		24	8	Male	Mbozi	Msanyila
997	63	75		25	8	Male	Mbozi	Msanyila
1272	50	58		12	7	Male	Mbozi	Iganya
G 72	50	52		11	6	Male	Mbozi	Msanyila
G 71	50	53		12	6	Male	Mbozi	Msanyila
G 59	48	56		12	6	Male	Mbozi	Msanyila
G128	49	58		13	6	Male	Mbozi	Magamba
G198	54	57		14	6	Male	Mbozi	Iganya
G122	51	56		15	6	Male	Mbozi	Magamba
G60	54	64		16	6	Male	Mbozi	Msanyila
G96	51	70		16	6	Male	Mbozi	Msanyila
1253	52	56		16	6	Male	Mbozi	Iganya
G 73	53	60		16	6	Male	Mbozi	Msanyila
1162	51	52		16	6	Male	Mbozi	Magamba
G116	60	64		20	6	Male	Mbozi	Magamba
G115	57	63		20	6	Male	Mbozi	Magamba
1163	61	70		21.5	6	Male	Mbozi	Magamba
1254	63	62		22	6	Male	Mbozi	Iganya
947	65	75		27	6	Male	Mbozi	Msanyila
G75	55	75		10	5	Male	Mbozi	Msanyila
G78	52	67		13.5	5	Male	Mbozi	Msanyila
G77	52	64		14	5	Male	Mbozi	Msanyila
1179	60	82		27	9	Male	Mbozi	Magamba
1324	51	68		14	8	Male	Mbozi	Iganya
1325	58	64		21	8	Male	Mbozi	Iganya
1330	54	58		18	7	Male	Mbozi	Iganya
1334				24	7	Male	Mbozi	Iganya
1329	67	69		28	7	Male	Mbozi	Iganya
1331	69	72		29	7	Male	Mbozi	Iganya
1373	78	88	43	41	7	Male	Mbozi	Iganya
1054	48	63		14	6	Male	Mbozi	Magamba
G151	47	59		14	6	Male	Mbozi	Iganya
256	80	94	45	42	9	Male	Mbeya	Mjele
563	65	76		30	8	Male	Mbeya	Isangati
715	75	82		36	8	Male	Mbeya	Shuwa
247	80	90	45	37	8	Male	Mbeya	Mjele
649	72	89		37	8	Male	Mbeya	Izuo
331	73	84		38	7	Male	Mbeya	Izuo
1029	74	86		35	10	Male	Mbozi	Msanyila
1046	75	85		37	10	Male	Mbozi	Msanyila
1123	74	96		40	10	Male	Mbozi	Magamba
1189	64.5	77		24	9	Male	Mbozi	Magamba
1124	72	91		39	9	Male	Mbozi	Magamba
857	81	87	45	45	9	Male	Mbozi	Itepula
1187	67	68		16.5	8	Male	Mbozi	Magamba
1185	56	64.5		17	8	Male	Mbozi	Magamba
1257	54	57.5		17	8	Male	Mbozi	Iganya
1023	58	71		25	8	Male	Mbozi	Msanyila
912	68	77		26	8	Male	Mbozi	Msanyila
1139	68	88		29	8	Male	Mbozi	Magamba
1050A	67	79		29	8	Male	Mbozi	Magamba
1132	51	65		15	6	Male	Mbozi	Magamba
1133	51	87		15	6	Male	Mbozi	Magamba
1141	66	78		28	6	Male	Mbozi	Magamba
1138	65	84		29	6	Male	Mbozi	Magamba
750	55	60		14.5	4	Male	Mbozi	Itepula
G111	38	48		8	11	Male	Mbozi	Magamba
1059	66	74		28	9	Male	Mbozi	Magamba
367	56	75		19	10	Male	Mbeya	Mjele
319	63.5	78		25	10	Male	Mbeya	Mjele
402	67	87		24	9	Male	Mbeya	Mjele
363		94	42	46	8	Male	Mbeya	Mjele
972	71.5	83.5		27	11	Male	Mbozi	Msanyila
974	64	75		28	11	Male	Mbozi	Msanyila
1343	63	72		25	10	Male	Mbozi	Iganya
1249	64	83		27	10	Male	Mbozi	Magamba
1190	66	77		27	10	Male	Mbozi	Magamba
1344	64.5	75.5		27	10	Male	Mbozi	Iganya
1346	70	74		35	10	Male	Mbozi	Iganya
919	76	89	41	37	10	Male	Mbozi	Msanyila
1226	66	87		28	9	Male	Mbozi	Magamba
937	61	73		20	8	Male	Mbozi	Msanyila
918	59	67		22	8	Male	Mbozi	Msanyila
G68	61.5	68		23	8	Male	Mbozi	Msanyila
1193	66.5	72		23	8	Male	Mbozi	Magamba
1180	72	87		30	8	Male	Mbozi	Magamba
1159	49.5	59		15	7	Male	Mbozi	Magamba
1160	57	65		22	7	Male	Mbozi	Magamba
964	53	62.5		13.5	6	Male	Mbozi	Msanyila
1169	48.5	54		15	6	Male	Mbozi	Magamba
966	50	65		15	6	Male	Mbozi	Msanyila
G69	57	67		15	6	Male	Mbozi	Msanyila
1231	51	61.5		16	6	Male	Mbozi	Magamba
G84	58	71		22	5	Male	Mbozi	Msanyila
G119	52	61		17	8	Male	Mbozi	Magamba
1233				20.5	6	Male	Mbozi	Magamba
1480	65	72		22	11	Female	Mbeya	Iyunga Mapinduzi
541	68	78		25	11	Female	Mbeya	Iyunga Mapinduzi
543	78	89	43	37	11	Female	Mbeya	Iyunga Mapinduzi
536	71	82		33	10	Female	Mbeya	Isangati
542	73	89		39	10	Female	Mbeya	Iyunga Mapinduzi
412	70	96		28	9	Female	Mbeya	Mjele
442	74	84		40	9	Female	Mbeya	Isangati
389	53	80		13	8	Female	Mbeya	Mjele
390	68	74		24	8	Female	Mbeya	Mjele
165	65	97		26	8	Female	Mbeya	Njelenje
399	66	81		27	8	Female	Mbeya	Isangati
396	73	91		30	8	Female	Mbeya	Isangati
395	70	86		30	8	Female	Mbeya	Isangati
619	70	81		32	8	Female	Mbeya	Iyunga Mapinduzi
469	69	80		33	8	Female	Mbeya	Isangati
614	53	70		17	7	Female	Mbeya	Iyunga Mapinduzi
587	54	72		18	7	Female	Mbeya	Iyunga Mapinduzi
428	56	71		18	7	Female	Mbeya	Isangati
615	57	72		20	7	Female	Mbeya	Iyunga Mapinduzi
557	64	59		22	7	Female	Mbeya	Iyunga Mapinduzi
468	59	78		23	7	Female	Mbeya	Isangati
660	63	59		23	7	Female	Mbeya	Shuwa
457	63	87		26	7	Female	Mbeya	Isangati
682	62	89		26	7	Female	Mbeya	Shuwa
529	67	83		27	7	Female	Mbeya	Isangati
535	62	72		28	7	Female	Mbeya	Isangati
335	68	76		29	7	Female	Mbeya	Mjele
568	69	87		32	7	Female	Mbeya	Isangati
558	68	78		32	7	Female	Mbeya	Iyunga Mapinduzi
618	76	67	41	34	7	Female	Mbeya	Iyunga Mapinduzi
530	71	81		38	7	Female	Mbeya	Isangati
571	63	71		23	6.5	Female	Mbeya	Isangati
577	66	89		27	6.5	Female	Mbeya	Iyunga Mapinduzi
G29	55	56		27	6.5	Female	Mbeya	Iyunga Mapinduzi
372	55	57		17	6	Female	Mbeya	Mjele
370	59	72		20	6	Female	Mbeya	Mjele
711	103	114		23	6	Female	Mbeya	Shuwa
373	69	81		31	6	Female	Mbeya	Mjele
164	69	95		33	6	Female	Mbeya	Njelenje
1490/1390	57	70		19	5	Female	Mbeya	Isangati
G47	45	52		10	4	Female	Mbeya	Shuwa
702	51	58		15	4	Female	Mbeya	Iyunga Mapinduzi
G28	60	72		20	4	Female	Mbeya	Isangati
637	58	67		20	4	Female	Mbeya	Iyunga Mapinduzi
656	68	87		29	9	Female	Mbeya	Izuo
654	62	78		23	8	Female	Mbeya	Izuo
621	66	78		27	8	Female	Mbeya	Izuo
624	67	74		29	8	Female	Mbeya	Izuo
622	70	81		30	8	Female	Mbeya	Izuo
758	57	63		17	10	Female	Mbozi	Itepula
837	59	74		24	10	Female	Mbozi	Itepula
1396	60	71		25	10	Female	Mbozi	Iganya
925	76	83		35	10	Female	Mbozi	Msanyila
820	64	79		21	9	Female	Mbozi	Itepula
761	63	81		24	9	Female	Mbozi	Itepula
1336	68	79		32	9	Female	Mbozi	Iganya
1393	70	80		32	9	Female	Mbozi	Iganya
1034	68	82		35	9	Female	Mbozi	Msanyila
882	76	78	41	40	9	Female	Mbozi	Itepula
1181	51	57		16	8	Female	Mbozi	Iganya
1030	56	74		20	8	Female	Mbozi	Msanyila
992	60	65		21	8	Female	Mbozi	Msanyila
1377	69	76		31	8	Female	Mbozi	Iganya
G97	70	91		31	8	Female	Mbozi	Msanyila
G94	45	64		11	7	Female	Mbozi	Msanyila
G123	50	56		13.5	6	Female	Mbozi	Magamba
G121	54	55		15	6	Female	Mbozi	Magamba
948	55	87		18	6	Female	Mbozi	Msanyila
G56	65	72		20	6	Female	Mbozi	Msanyila
770	69	89		29.5	6	Female	Mbozi	Itepula
950	71	96	41	43	6	Female	Mbozi	Msanyila
1158	51	58		14	11	Female	Mbozi	Magamba
1084	65	76		25	11	Female	Mbozi	Itepula
1085	61	69		27	11	Female	Mbozi	Itepula
1083	65	69		26	10	Female	Mbozi	Itepula
1081	72	84		34	10	Female	Mbozi	Itepula
G98	41	43		7	9	Female	Mbozi	Magamba
1323	60	65		22	9	Female	Mbozi	Iganya
1177	64	70		28	9	Female	Mbozi	Magamba
1154	51	63		15	8	Female	Mbozi	Magamba
1296	62	68		24	8	Female	Mbozi	Iganya
1294	66	68		28	8	Female	Mbozi	Iganya
1293	74	73		31	8	Female	Mbozi	Iganya
1300	44	55		9	7	Female	Mbozi	Iganya
1299	48	55		13.5	7	Female	Mbozi	Iganya
1298	52	57		17	7	Female	Mbozi	Iganya
1106	60	71		20	7	Female	Mbozi	Magamba
1108	61	69		20	7	Female	Mbozi	Magamba
1107	58	71		21	7	Female	Mbozi	Magamba
1352	51	57		15	6	Female	Mbozi	Iganya
1092	62	78		24	6	Female	Mbozi	Itepula
176	66	71		20	9	Female	Mbeya	Njelenje
275	55	69		17	8	Female	Mbeya	Mjele
303	57	62		18	8	Female	Mbeya	Mjele
302	63	78		20	8	Female	Mbeya	Mjele
254	60	80		25	8	Female	Mbeya	Mjele
258	72	91		29	8	Female	Mbeya	Mjele
298	76	86		31	8	Female	Mbeya	Mjele
299	71	79		39	8	Female	Mbeya	Mjele
252	61	74		23	7	Female	Mbeya	Mjele
411	79	95	44	40	7	Female	Mbeya	Mjele
1146	60	73		26	11	Female	Mbozi	Magamba
1031	82	102	47	50	11	Female	Mbozi	Msanyila
899	79	90	43	39	10	Female	Mbozi	Msanyila
1058	59	79		22	9	Female	Mbozi	Magamba
1101	68	77		27	9	Female	Mbozi	Magamba
1117	63	75		27	9	Female	Mbozi	Magamba
748	52	59		13	8	Female	Mbozi	Itepula
913	55.5	66		17	8	Female	Mbozi	Msanyila
1111	58	70		17.5	8	Female	Mbozi	Magamba
1183	63	74		19	8	Female	Mbozi	Magamba
959	57	74		21	8	Female	Mbozi	Msanyila
1110	63.5	76		25	8	Female	Mbozi	Magamba
778	67	79		25	8	Female	Mbozi	Itepula
1109	67	78		25	8	Female	Mbozi	Magamba
1051	61	78		26	8	Female	Mbozi	Magamba
1125	72	80		30	8	Female	Mbozi	Magamba
1126	79	87	44	40	8	Female	Mbozi	Magamba
1135	60	80		24	7	Female	Mbozi	Magamba
G92	55	67		14.5	6	Female	Mbozi	Magamba
G57	54	56		15	6	Female	Mbozi	Msanyila
1136	51	67		15.5	6	Female	Mbozi	Magamba
G91	55	57		16	6	Female	Mbozi	Magamba
1142	57	68		17	6	Female	Mbozi	Magamba
G114	56	62		18	6	Female	Mbozi	Magamba
1137	58	72		24	6	Female	Mbozi	Magamba
1057	51	58		15	9	Female	Mbozi	Magamba
1060	62	73		25	8	Female	Mbozi	Magamba
G112	43	45		7.5	6	Female	Mbozi	Magamba
1056	63	71		25	6	Female	Mbozi	Magamba
315	68	80		26	8	Female	Mbeya	Mjele
361	72	86		38	8	Female	Mbeya	Mjele
413	68.5	84		23	7	Female	Mbeya	Mjele
386	83	86	48	44	7	Female	Mbeya	Mjele
406	79	96	44	50	7	Female	Mbeya	Mjele
318	52	70		14	6	Female	Mbeya	Mjele
G24	57	65		20	6	Female	Mbeya	Mjele
1198	67	80		22.5	11	Female	Mbozi	Magamba
933	65	76		19	10	Female	Mbozi	Msanyila
1345	59	64		19	10	Female	Mbozi	Iganya
1301	67	73		19.5	10	Female	Mbozi	Iganya
G82	61.5	73		22	10	Female	Mbozi	Msanyila
1347	63	78		25	10	Female	Mbozi	Iganya
G66	68	84		34	10	Female	Mbozi	Msanyila
1223	48	61		15	9	Female	Mbozi	Magamba
1227	58.5	65		18	9	Female	Mbozi	Magamba
1342	64.5	76		25	9	Female	Mbozi	Iganya
858	71	84.5		26	9	Female	Mbozi	Itepula
1224	72	84		35	9	Female	Mbozi	Magamba
1225	77	88		38	9	Female	Mbozi	Magamba
928	77	89		39	9	Female	Mbozi	Msanyila
G134	57	59		19	8	Female	Mbozi	Magamba
G110	60	73		21	8	Female	Mbozi	Magamba
G191	56	60		15	7	Female	Mbozi	Iganya
1196	61.5	72		24	7	Female	Mbozi	Magamba
G167	54.5	69.5		17	6	Female	Mbozi	Iganya
G194	62	70		22	6	Female	Mbozi	Iganya
969	70	71		29	6	Female	Mbozi	Msanyila
G93	52	64		18	5	Female	Mbozi	Magamba
779	89	97		59	9	Female	Mbeya	Shuwa
1151	55	63		17	11	Female	Mbozi	Magamba
G130	58	62		17	5	Female	Mbozi	Iganya
G108	55	67		15.5	8		Mbozi	Magamba
G129	46	55		12.5	7		Mbozi	Iganya
